# Supplementary material for: Occupational physical activity as a determinant of daytime activity patterns and pregnancy and infant health
Source: PLoS One. 2023 Dec 22;18(12):e0296285. doi: 10.1371/journal.pone.0296285 (PMC10745165; doi:10.1371/journal.pone.0296285)
Supplement: S1 Dataset — The codebook is included as a second ab within the excel document. (XLSX) [file pone.0296285.s006.xlsx]

## Sheet: Data
subject	walkinglightex_v1	walkingmodex_v1	walkvigex_v1	jog_v1	exclass_v1	swim_v1	dance_v1	ex1_other_v1	ex2_other_v1	ex1_other_text_v1	ex2_other_text_v1	sitwork_v1	standwork_v1	lightwork_v1	vigwork_v1	modwork_v1	walklight_v2	walkmod_v2	drive_v2	walkinglightex_v2	walkingmodex_v2	walkvigex_v2	jog_v2	exclass_v2	swim_v2	dance_v2	ex1_other_v2	ex2_other_v2	ex1_other_text_v2	ex2_other_text_v2	sitwork_v2	standwork_v2	lightwork_v2	vigwork_v2	modwork_v2	walkinglightex_v3	walkingmodex_v3	walkvigex_v3	jog_v3	exclass_v3	swim_v3	dance_v3	ex1_other_v3	ex2_other_v3	ex1_other_text_v3	ex2_other_text_v3	sitwork_v3	standwork_v3	lightwork_v3
1	1	0	0	0	0	0	0					5	0	2	0	1	1	1	3	0	0	0	0	0	0	0					5	0	2	0	1	1	0	0	0	0	0	0		0			5	0	2
2	2	1	1	0	3	1	3					5	1	2	0	1	2	0	3	1	1	0	0	1	0	2					4	1	1	0	0	2	0	0	0	0	0	2					5	1	1
3	3	0	0	0	0	0	2	0	0			2	0	5	0	2	2	0	1	2	0	0	0	0	0	2					2	0	5	0	2	2	0	0	0	0	0	0		0			2	0	5
4	2	1	0	0	0	0	0	4		Playing with kids outside		3	1	2	0	3	2	1	3	2	1	0	0	0	0	1					3	1	3	1	2	3	2	0	0	0	0	0					3	1	2
5	3	3	0	0	0	0	0					4	0	1	0	2	1	3	2	4	3	0	0	2	0	0					3	0	3	0	2	1	1	0	0	0	0	0		0			3	0	2
6	3	0	0	0	0	0	0	0	0								2	1	1	0	0	0	0	0	0	0										3	0	0	0	0	0	0		0
7	3	2	1	0	0	0	0	0	0			5	2	2	0	1	1	1	1	1	3	1	0	0	0	0					4	1	1	0	1	1	0	0	0	0	0	0		0			4	1	2
8	1	2	1		0	0	0	2		walking the dog		2	1	3	0	1	0	2	3	1	2	1	0	0	0	0		2			4	0	3	1	2	2	0	0	0	0	0	0		2	Doing back/ab exercises		3	1	3
9	0	4	0	0	0	3	0					5	0	1	0	1	1	1	2	1	3	0	0	0	0	0					5	0	1	0	0	1	0	0	0	0	0	0					5	0	1
10	3	2	0	0	1	0	1	2		wrestling with my boys		0	1	3	1	1	1	1	1	2	0	0	0	0	0	0		3			2	2	3	1	1	0	0	0	0	1	0	0		0			1	1	3
11	1	1	1	0	0	0	0	0	0			2	0	0	0	0	0	1	1	0	0	0	0	0	0	0		2	squats		0					5	3	1	0	0	0	0		0
12	0	4	0	0	0	0	0	2		Yoga		5	0	1	0	0	0	1	2	0	3	0	0	0	0	0		3			5	0	1	0	0	0	3	0	0	0	0	0		0			5	0	0
13	4	4	2	0	1	0	0	3		Horseback Rides		5	1	1	1	1	2	1	3	2	2	0	0	0	0	0		5			5	1	2	1	2	3	0	0	0	2	0	0		0			5	1	1
14	0	3	0	2	0	0	1	0	0			5	1	1	1	1
15	0	3	1	3	0	0	0	2	2	Soccer	Kickball	4	0	2	0	0	2	1	2	1	0	0	0	0	0	0					3	1	2	0	0	2	0	0	0	0	0	0		2			3	0	1
16	3	3	0	0	0	0	0	5		cross fit type exercise		4	1	2	0	1	1	1	1	2	2	0	0	0	0	0		3			3	1	2	1	2	1	1	0	0	0	0	0		4			3	1	2
17	3	1	0	0	0	0	0										2	2	4	2	2	0	0	0	0	0		0								3	2	0	0	0	0	0		0
18	3	3	1	0	0	0	0					2	5	5	4	4	1	5	1	2	2	1	0	0	0	0		0			1	3	5	1	5	2	2	2	0	0	0	0		0			2	2	2
19	1	3	1	0	0	0	0	3	2	elliptical	weight machines at gym	2	2	1	3	2	1	3	3	0	0	0	0	0	0	0		0			2	2	3	1	3	0	0	0	0	0	0	0		0			2	2	2
20	1	1	1	0	0	0	0	0	0			4	0	2	0	1	2	1	1	1	0	0	0	0	0	0		0			4	1	2	1	1	1	0	0	0	0	0	0		0			4	1	2
21	2	1	2	0	0	0	0	3	0	FARM / APPLE PICKING		1	1	1	0	0	2	2	3	2	2	1	0	0	0	0	0	0			2	2	2	2	0	2	2	2	0	1	0	0	0	0			2	1	1
22	3	2	0	3	0	0	0	3	3	VOLLEYBALL	WORKOUT	5	1	1	1	1	1	1	1	0	1	1	4	0	2	0	4	0	WORKOUT		4	0	0	0	1	5	4	0	4	0	0	0	4	3	ELLIPTICAL	CORE TRAINING	5	0	0
23	2	1	1	0	0	0	0					5	0	1	0	1	2	1	3	3	3	2	1	0	0	2					4	0	3	0	2	2	1	1	0	0	0	1					5	0	3
24	0	3	3	1	0	0	0	1		YOGA		2	0	2	0	2	2	2	2	2	4	2	0	0	1	1					2	0	2	0	2	2	3	1	0	0	0	0					2	0	3
25	2	1	1	1	0	0	0	1	1	LIFTING WEIGHTS	STRETCHING						5	5	3	3	4	2	1	0	2	0										2	2	1	0	0	0	0	3	5	WALKING	SHOPPING	0	0	0
26	2	3	2	4	0	0	3	2		SPIN CLASS							2	2	2	3	3	1	4	0	0	3	3		ELIPTICAL							1	4	1	0	0	0	4	2		YOGA
27	2	0	1	0	0	0	4										1	1	2	0	1	0	0	0	0	2	2	0	TAG/CHASE W/ KIDS							2	2	1	0	0	0	3	0	0
28	2	0	0	0	0	0	0	0	0			4	0	1	0	1	1	1	2	2	2	0	0	0	0	0	0	0			1	0	2	0	0	0	0	0	0	0	0	0	0	0			4	0	2
29	3	2	1	0	0	0	1	0	0			5	0	1	1	1	1	1	2	1	0	0	0	0	0	0	0	0			5	1	1	0	0	1	1	1	0	0	0	0	0	0			5	1	1
30	4	1	0	0	0	0	1	0	0			0	2	2	1	1
31	4	1	2	2	0	0	0	3	3	WEIGHT LIFTING	BARRE CLASS						1	1	2	2	3	2	0	2	1	0	3	3	WEIGHT LIFTING	BARRE CLASS						3	2	1	0	0	1	0	3		WEIGHT LIFTING
32	2	3	0	2	0	3	4					2	1	1	1	1	2	1	2	1	1	0	0	0	3	5	2		BODYWORKS GYM CLASS		2	1	1	1	1	0	0	0	0	0	3	1	4	0	ZUMBA/LATIN DANCE		4	0	2
33	1	0	0	0	0	0	0	0	0			2	1	5	1	5	5	5	5	1	1	0	0	0	0	0					1	4	5	5	5	1	0	0	0	0	0	0	0	0			0	0	0
34	3	3	2	4	0	0	0	3	2	BODY PUMP-LIFTING CLASS	SPINNING	1	0	0	0	0	2	1	2	3	3	2	0	0	0	0	3	0	SPIN CLASS
35	4	5	1	0	0	0	2	0	0			3	1	3	1	2	3	2	2	2	2	0	0	0	0	1					3	1	3	1	2	2	0	0	0	0	0	0					3	1	2
36	1	2	1	1	0	0	1					0	1	0	0	0	1	0	2	1	1	0	0	0	0	0	0	0
37	1	0	1	0	0	0	2	2	3	BASKETBALL	CHASING MY SON AROUND	4	2	2	2	2	4	4	3	0	0	0	0	0	1	2	4		PARK TIME		3	0	3	0	1	2	3	0	0	0	1	2	3		JUMP ZONE		4	1	3
38	0	0	0	0	0	0	1	0	0								5	3	3	0	0	0	0	0	0	1	0	0			3	0	0	0	0	0	0	0	0	0	0	1	1		SQUATS ONCE A WEEK		0	1	1
39	3	0	0	0	0	0	4										1	0	2	5	3	0	0	0	0	4										5	0	0	0	0	0	4
40	4	0	0	0	3	1	1	3	4	YOGA	TREADMILL / ELIPTICAL	3	3	1	2	2	2	1	5		1	2	0	1	2	1	4	5	HIKING	GARDENING	5	3	2	3	0	5	1	0	0	1	5						5	3	2
41	2	1	0	0	0	0	0					5	1	2	0	1	2	1	3	1	0	0	0	0	3	0					5	1	2	0	1	2	0	0	0	0	0	0	2		LIGHT YOGA/ STRETCHING		5	1	2
42	0	3	2	5	0	0	0	1		BIKING OR ELLIPTICAL		3	1	2	1	1	1	1	2	0	3	3	5	0	0	0	1		STRETCHING		4	0	3	0	1	3	0	0	1	0	0	0	5	2	BIKING - STATIONARY	STRETCHING, GENTLE LEG/AB WORK	3	1	2
43	0	0	0	0	0	1	0	0	0			4	2	1	0	0	1	0	4	0	0	0	0	0	1	0					4	1	2	0	0	0	0	0	0	0	0	0	0	0			3	2	2
44	5	1	1	0	0	0	0	0				0	1	1	3	0	0	0	1	1	5	4	0	0	0	0	0	3			0	5	0	1	4	5	5	4	0	4	5	0	5	0			0	5	0
45	4	1	0	0	0	0	0	5		YOGA		5	0	1	0	1	2	1	3	5	5	0	0	0	0	0	3	2	ELLIPTICAL	YOGA	5	1	2	1	1	4	2	0	0	0	0	0	2	2	YOGA	ELLIPTICAL	5	1	2
46	2	2	0	0	0	0	1					5	0	1	0	0	1	1	3	1	1	0	0	0	2	1	0	0			5	0	1	0	0	1	1	0	0	0	0	1	0	0			5	0	1
47	0	0	0	0	0	2	1	3		WEIGHT LIFTING		4	1	1	0	0	2	1	3	1	0	0	0	0	2	0	0	0			5	0	2	0	0	5	1	0	0	0	0	0	0	0			5	0	1
48	2	0	0	0	0	0	0	5	4	BIKE INDOOR	PILATES	0	0	0	0	0	1	1	1	1	4	1	1	0	0	1	4	4	PILATES	WORK OUT AT GYM	2	0	1	0	0	1	4	0	0	0	0	1	2	4	PILATES	WORK OUT
49	1	1	1	0	0	0	0	5		CLASSES @ GYM		5	0	1	0	0	2	1	2	0	1	1	0	0	0	0	5		REGULAR EXERCISE CLASS		5	0	1	0	1	1	0	0	0	0	0	0	4		CLASSES AT GYM (NOT PRENATAL)		5	0	1
50	2	5	3	1	0	0	0	5		YOGA		0	1	5	0	0	3	3	3	1	5	2	0	5	0	0	4	3	SHOP	GYM	1	1	3	0	1	1	3	2	0	2	0	0	5		YOGA (POWER YOGA)		2	1	2
51	0	0	0	0	0	0	1	0				5	0	1	1	1	2	1	2	2	1	0	0	0	0	2					5	0	1	0	1	2	0	0	0	0	1	1					4	0	1
52	4	3	4	3	0	0	2	4	3	YOGA	OTHER WORK OUTS						3	3	3	4	4	4	0	0	0	2	5	3	TRAVEL	PINTEREST WORKOUTS	3	1	1	0	0	3	3	2	0	0	4	2					4	1	1
53	3	2	0	0	0	0	3	0	0								5	2	4	5	0	1	0	0	0	3	0	0			3	2	0	0	0	3	0	0	0	0	0	2	0	0			2	0	0
54	0	0	0	0	0	0	0	0	0			5	0	2	0	1	2	1	4	0	0	0	0	0	0	1	0	0			4	1	2	1	1	0	0	0	0	0	0	0	0	0			5	0	1
55	4	4	1	4	0	0	1	2	4	INDOOR CLIMBING	PLAYING PIANO	5	1	1	0	0	1	3	1	4	4	2	3	0	0	1	4	0	PIANO		4	1	2	1	1	3	2	1	1	1	0	1	4		PLAYING PIANO		4	1	2
56	3	2	2	0	0	0	0	0	0			0	0	0	0	0	1	1	1	2	2	0	0	0	0	0					3	0	0	0	0	0	1	0	0	0	0	0					4	0	0
57	3	2	2	0	0	0	1	4	0	BOWLING		2	3	3	4	4	5	5	4	3	3	2	0	0	2	2	3	3	BOWLING	PUTT PUTT	1	5	5	4	5	2	3	0	0	0	0	1	0	0			1	3	4
58	0	3	2	0	0	0	0	3		CYCLING		5	0	2	1	1	1	1	1	0	3	2	3	0	0	0	2		YOGA		5	2	0	0	0	0	3	1	0	2	0	0	3		CYCLING		5	0	1
59	2	1	0	0	0	0	0					5	0	1	0	0	2	1	2	3	1	1	0	0	0	0	3		AT HOME WORKOUTS		5	0	1	0	0	2	0	0	0	0	0	0					5	0	1
60	1	3	3	1	0	0	0	3		YOGA		5	0	1	0	1	1	1	2	2	3	1	0	3	0	0	2	2	SPINNING	YOGA	5	0	1	0	1	1	3	1	0	3	0	1	1	0	YOGA/STRETCHING AT HOME		5	0	1
61	4	3	2	0	4	0	0					3	1	3	0	1	1	1	2	2	0	0	0	5	0	0					4	1	2	1	1	2	1	0	0	4	0	0	0	0			4	1	2
62	3	1	1	0	0	0	0	0	0			3	1	4	0	1	2	3	2	4	1	1	0	0	1	0	0	0			3	1	5	0	2	1	0	0	0	0	0	0	0	0			2	1	4
63	0	0	0	0	0	0	0	0	0			3	2	2	0	0				3	3	0	0	0	4	0	0	0			0	0	0	0	0	3	0	0	0	0	3	0	0	0			0	1	1
64	2	1	0	0	0	1	0	1	1	WALKING	WALKING UP STAIRS	0	0	1	0	0	2	2	1	3	2	1	0	0	0	0	3	3	WALKING	GOING TO THE STORE	2	2	2	2	2
65	4	5	4	0	1	1	0					5	2	2	1	1	4	4	4	4	4	4	4	2	0	0					4	4	4	4	4	3	3	2	2	0	3	1	0	0			0	0	0
66	0	2	1	0	0	0	2					5	0	1	0	0
67	1	0	0	0	0	0	0										2	2	3	1	0	0	0	0	0	1										1	1	0	0	0	0	0	0	0
68	2	3	2	0	1	4	4	0	0			0	0	0	0	0	3	1	5	2	1	0	0	0	4	3					0	0	0	0	0
69	2	2	1	0	0	0	1	0				0	0	0	0	0
70	2	1	0	0	0	0	0	2		GYM / WEIGHT EXERCISE		3	2	2	1	1	2	1	2	1	1	0	0	0	0	0					4	1	2	0	1	1	0	0	0	0	3	0	0				4	1	2
71	0	5	0	0	0	0	0	0	0			3	1	3	0	2	1	2	3	1	5	2	0	0	0	0					3	1	3	1	2	1	2	0	0	1	0	0	0	0			4	1	3
72	3	0	0	0	1	4	1					5	0	1	0	1	1	1	3	1	0	0	0	1	0	1					4	1	1	0	1	1	0	0	0	2	0	0					4	1	1
73	1	1	1	0	0	0	0	0	0			5	1	0	0	1	1	1	3	4	4	0	0	0	0	2	0	0			5	1	1	0	0	3	3	0	0	0	0	0	0	0			0	0	0
74	4	4	1	5	0	0	0	2	3	YOGA	LIFTING WEIGHTS/SITUPS	5	0	1	0	1	1	2	1	3	3	0	5	3	1	0	2	2	PILATES	WEIGHT LIFTING/SIT-UPS	5	0	1	0	1	3	3	2	4	0	0	0	3	1	PRENATAL YOGA	STRETCHING	5	0	1
75	4	3	1	4	0	0	0	0	0			1	5	5	5	5	3	3	2	2	2	2	2	0	0	0	0	0			1	2	4	5	5
76	2	3	1	0	0	0	0	0	0			3	2	3	1	1	2	3	3	3	4	3	0	0	0	0	4	3	CARDIO, WEIGHT TRAINING	YOGA	3	2	2	1	2	1	4	3	0	0	0	0	4	3	WEIGHT TRAINING / AEROBICS	YOGA	3	2	2
77	2	0	1	0	0	0	0	3		BIKING		3	0	0	0	0	1	0	2	2	0	0	0	0	0	0	0	0			3	0	0	0	0	2	0	0	0	0	0	1	1		BIKING		2	0	0
78	4	5	3	1	3	0	2	4	2	CYCLING	WEIGHTS	5	0	2	0	1	2	3	4	3	3	2	0	1	1	1	3	2	CYCLING	WEIGHTS 5LBS	5	0	2	0	2	5	5	2	1	0	2	1	3	2	CYCLING	FREE WEIGHTS	5	1	2
79	4	3	2	1	0	1	0	0	0			5	0	1	0	1	2	1	2	3	1	1	1	0	2	1					5	1	1	0	1	3	2	1	0	0	0	0	0	0			5	1	1
80	0	2	2	0	0	0	1	3	4	YOGA	WEIGHT TRAINING/LIFTING	4	1	0	1	2	1	2	4	0	1	1	0	0	0	1	5		STRENGTH TRAINING		4	1	1	0	1	2	2	1	0	0	0	0	3	1	WEIGHT TRAINING	YOGA	4	2	0
81	3	1	1	0	0	0	0	0				5	1	1	0	1	1	1	2	2	1	0	0	0	0	0	0	0			5	0	1	0	1	0	0	0	0	0	0	0					4	1	1
82	1	1	0	0	0	0	0					1	1	2	0	1	3	3	3	2	1	0	0	0	0	0					5	1	1	0	1	0	0	0	0	0	0	0					5	1	1
83	3	2	2	4	0	0	0	5		BIKING		4	0	2	0	1	1	1	0	5	5	1	5	0	0	0	4		BIKING		4	0	1	0	0	3	4	1	0	0	4	0	4		BIKING		4	0	2
84	1	1	1	0	0	5	1	0	0			5	1	2	1	1	2	1	3	1	2	1	0	0	1	0	0	0			5	1	1	0	1	1	1	1	0	0	0	1	0	0			5	1	2
85	5	1	0	0	3	0	0					5	0	1	0	1	2	1	2	2	1	0	0	3	0	0	3		YOGA		4	1	1	0	0	1	0	0	0	0	0	4	4		CARDIO EXERCISE		4	1	1
86	3	2	2	0	0	0	0	0	0								4	2	2	4	1	0	0	2	0	0	0	0								5	1	1	0	0	0	0	0	0
87	1	0	0	0	0	0	2	1		BIKING		5	0	1	0	0	1	1	2	2	3	0	0	0	1	3					3	0	2	1	1	2	0	0	0	0	0	0					3	0	1
88	3	3	1	0	0	2	0	4		SPIN CLASS		5	1	2	0	2	0	1	3	0	4	1	0	0	0	0	3	4	SPIN/CYCLING CLASS	HIGH INTENSITY INTERVAL TRAINING	5	0	2	1	1	0	0	0	0	0	2	0	3	3	HIGH INTENSITY INTERVAL TRAINING CLASS (HIIT)	CYCLING/SPIN CLASS	5	1	1
89	3	1	0	1	0	1	1	2	1	YOGA	WEIGHTS/CRUNCHES/PUSH-UPS	3	2	1	0	1	0	1	3	0	4	0	3	0	1	0	2	1	VIDEOS @ HOME (EXERCISE YOGA)	PILATES VIDEO	3	0	2	0	1	0	3	0	0	0	2	0	3	0	YOGA		1	2	2
90	2	0	0	0	0	0	0	0	0								0	0	2	0	0	0	0	0	0	0										0	0	0	0	0	0	0	0				0	0	0
91	0	2	5	4	0	0	0	5		BOOT CAMP CLASSES		3	3	2	1	2																				0	1	0	3	0	0	0	5	3	BOOT CAMP	CARDIO CLASSES, WEIGHT LIFTING	3	1	2
92	3	3	3	2	0	0	0	0	0			5	1	1	0	1	0	1	4	2	4	2	0	3	0	0	2		YOGA (NOT SPECIFICALLY PRENATAL YOGA)		5	1	1	0	1	2	4	1	0	0	1	0	3		YOGA		5	1	1
93	1	3	0	0	0	0	0	0	0			4	0	1	1	0
94	1	4	3	1	0	0	0	4		LIFTING WEIGHTS		2	2	4	1	4	1	1	1	0	1	0	0	0	0	0	0	0			2	2	3	1	3	0	0	0	0	0	0	0	0	0			3	2	3
95	2	3	1	0	0	0	0	3	0	ELLIPTICAL		2	2	3	1	2	1	1	2	5	3	2	0	0	0	0	0	0			3	1	4	0	1	3	2	2	0	2	2	0	0	0			5	1	2
96	4	0	1	0	0	0	0					4	1	2	0	1	3	3	3	1	0	0	0	0	0	0	0	0			3	0	2	1	1	1	0	0	0	0	0	0					3	1	2
97	1	1	1	0	0	0	1	0	0
98	1	0	0	0	0	0	0	2		INDOOR BIKE		3	1	3	0	2	2	1	2	2	1	0	0	0	0	0	3		INDOOR BIKE		3	1	3	0	1	2	1	0	0	0	0	0	3		HOME PRENATAL PILATES		3	0	3
99	1	1	0	0	0	0	0	0	0			4	1	2	0	2	1	1	2	1	0	0	0	0	0	0					4	1	2	0	2	1	0	0	0	0	0	1	0	0			5	2	1
100	3	4	3	5	0	0	0	2	3	WEIGHT LIFTING	YOGA	5	0	1	0	0	1	1	2	2	3	1	3	0	0	0	3	3	YOGA	INSANITY	5	0	1	0	1	3	5	2	4	0	0	0	2		LIFTING		5	0	1
101	2	2	2	0	0	3	3	5		CHEER COACH		0	0	0	0	0	2	3	2	1	1	1	0	0	2	1					0	0	0	0	0	2	2	2	0	0	1	0					0	0	0
102	5	2	2	3	0	0	0	0	0			4	0	3	0	0	1	1	3	2	5	2	3	3	0	0					4	0	3	0	1	1	5	2	2	0	0	0	2		YOGA		4	0	3
103	2	2	0	1	0	0	0	0	0			0	0	0	0	0	2	2	3	2	2	0	0	0	0	0	0	0								2	1	0	0	1	0	0
104	1	3	2	0	0	2	1	3	3	GOING PLACES	DAVID BUSTERS	4	1	0	0	0
105	2	3	0	0	0	0	0	0	0			4	1	1	1	2	5	3	3	4	4	0	0	0	0	0	2		SOCCER		4	0	2	0	2	4	4	0	0	0	0	3	4		YOGA		4	1	1
106	0	0	0	0	0	0	0	3		YMCA CLASS (BODY SCULPT)							1	1	2	1	2	2	0	4	0	0										0	0	0	0	0	0	0	0	0			0	1	3
107	3	1	1	0	0	0	0					4	0	2	0	1	2	2	1	2	3	0	0	0	0	0	0	0			4	1	2	0	1	2	2	1	0	0	0	0					3	0	2
108	0	3	0	1	0	0	0	0	0			4	0	3	0	1	3	1	1	0	0	0	0	0	0	0	0	0			5	0	3	0	1	0	0	0	0	0	0	0	0	0			5	0	2
109	5	5	2	0	0	2	0	5	3	EXERCISE VIDEO	YOGA	3	0	2	0	2	3	3	2	2	3	1	0	0	1	0	5		EXERCISE VIDEO/ CARDIO		2	0	2	0	2	4	5	2	0	0	0	1	4		PRENATAL YOUTUBE EXERCISE VIDEOS		3	0	2
110	2	1	2	0	4	0	0	0	0			4	0	1	0	1	1	1	2	1	3	1	0	3	0	0	0	0			4	0	2	0	0	2	2	1	0	3	0	0					4	0	1
111	2	1	1	0	0	0	1	4		YOGA		3	3	3	2	2	2	2	3	3	2	2	0	0	0	0					4	3	3	2	2	2	2	0	0	0	2	0	5		KNITTING		4	3	2
112	2	1	1	0	0	0	2					2	2	0	1	0	3	2	4	1	5	5	0	0	1	1					2	1	2	2	1	1	0	0	0	0	0	1	0	0			3	2	1
113	0	0	0	0	0	0	0	2		PLAY W/ DOGS / FETCH		5	0	1	0	1	1	1	3	0	0	0	0	0	0	0	0	0			5	0	1	0	1	0	0	0	0	0	0	0	0	0			5	0	1
114	2	1	1	0	2	0	0	0	0			4	0	1	0	1	2	1	1	2	3	1	0	3	0	0					4	0	2	0	1	2	2	1	0	3	0	0					4	0	2
115	2	2	2	0	0	3	0	3	0	YOGA		4	0	1	0	0	1	0	3	2	2	2	0	4	1	0	0	0			5	0	1	0	0	2	0	0	0	0	2	0	3		STRENGTH TRAINING		5	0	1
116	4	0	0	0	0	0	2					3	1	5	0	4
117	3	1	0	0	0	0	0	2	1	ELLIPTICAL	BIKING	3	0	3	1	1	2	1	1	0	1	1	0	0	0	0	0				0	1	2	1	0	1	0	0	0	0	0	0	0	0			4	2	1
118	0	0	0	0	0	0	0	1		SEX		1	1	5	0	1	0	1	3	1	1	1	0	0	0	0	1		STAIR CLIMBING		4	1	2	0	2	2	1	0	0	0	0	0					4	1	3
119	3	0	0	0	0	0	0					4	0	2	0	0	3	1	3	3	2	1	0	0	0	0	1		WEIGHTS		5	0	0	1	2	1	0	0	0	0	0	0					5	0	2
120	3	4	0	1	4	0	1	5	3	YOGA	CYCLING	3	1	2	0	0	1	0	2	2	1	0	2	2	0	1	5	4	YOGA	CYCLING	3	0	2	0	0	3	0	0	0	0	0	0	5	3	YOGA	CYCLING INDOORS	4	0	2
121	0	3	0	2	0	0	0					4	0	2	0	0	2	0	2	3	0	0	3	0	0	0	2		YOGA		4	0	2	0	0	0	1	0	3	0	0	0					4	0	2
122	1	5	1	0	0	0	2	0	0			4	2	2	1	1	0	2	2	0	4	0	0	0	0	2	0	0			4	1	1	0	0	1	1	0	0	0	0	1	0	0			4	1	1
123	1	1	0	1	0	0	0					2	1	5	0	1	1	1	2	0	0	0	0	0	0	1	0	0			1	2	5	0	0	0	0	0	0	0	0	1	0	0			1	1	5
124	2	2	1	2	3	0	0	2	2	YOGA	LIFTING WEIGHT	5	0	1	0	1	1	2	1	1	3	1	0	0	0	1	4	2	YOGA	CARDIO MACHINES	4	0	1	0	1	3	4	1	0	0	0	0	3		YOGA		5	0	1
125	0	0	0	0	0	2	2	2		LIGHT AEROBICS		1	1	2	0	2	3	2	3	4	2	2	0	0	0	2	3		STRETCHING		2	1	2	0	2	1	0	0	0	2	0	0					3	2	2
126	0	0	0	0	0	0	0					5	0	2	0	0	2	1	3	3	2	1	0	0	0	0	0	0			4	0	2	0	1	1	0	0	0	2	0	0	0	0			4	0	1
127	3	1	0	0	0	0	2	0				3	2	3	0	0	1	0	3	1	1	1	0	0	0	0					3	1	1	1	0	1	0	0	0	0	0	0	0	0			1	0	4
128	1	0	0	0	0	0	0					4	1	2	0	0	1	1	3	1	0	0	0	0	0	0	0	0			5	1	2	0	1	5	0	0	0	0	0	1	0	0			5	0	2
129	3	0	0	0	0	0	0					5	0	1	0	0	2	0	2	2	0	0	0	0	0	0					5	0	1	0	0	0	0	0	0	0	0	0					5	1	1
130	5	2	2	0	0	0	0	0	0			5	1	2	0	1	5	2	2	1	1	0	0	0	0	1					3	1	3	0	1	0	0	0	0	0	0	0					3	1	3
131	3	1	0	0	0	0	0	0	0			4	1	2	0	1	2	0	3	0	0	0	0	0	0	0	0	0			5	0	1	0	1	1	0	0	0	0	0	0					4	0	2
132
133
134
135
136
137
138
139
140
[truncated: 67 more columns]

## Sheet: Codebook
subject	participant identifier
walkinglightex_v1	23.Walking for fun or exercise	0, none | 1, less than 1/2 hour per week | 2, 1/2 to almost 1 hour per week | 3, 1 to almost 2 hours per week | 4, 2 to almost 3 hours per week | 5, 3 or more hours per week
walkingmodex_v1	24.Walking quickly for fun or exercise	0, none | 1, less than 1/2 hour per week | 2, 1/2 to almost 1 hour per week | 3, 1 to almost 2 hours per week | 4, 2 to almost 3 hours per week | 5, 3 or more hours per week
walkvigex_v1	25.Walking quickly up hills for fun or exercise	0, none | 1, less than 1/2 hour per week | 2, 1/2 to almost 1 hour per week | 3, 1 to almost 2 hours per week | 4, 2 to almost 3 hours per week | 5, 3 or more hours per week
jog_v1	26.Jogging	0, none | 1, less than 1/2 hour per week | 2, 1/2 to almost 1 hour per week | 3, 1 to almost 2 hours per week | 4, 2 to almost 3 hours per week | 5, 3 or more hours per week
exclass_v1	27.Prenatal exercise class	0, none | 1, less than 1/2 hour per week | 2, 1/2 to almost 1 hour per week | 3, 1 to almost 2 hours per week | 4, 2 to almost 3 hours per week | 5, 3 or more hours per week
swim_v1	28.Swimming	0, none | 1, less than 1/2 hour per week | 2, 1/2 to almost 1 hour per week | 3, 1 to almost 2 hours per week | 4, 2 to almost 3 hours per week | 5, 3 or more hours per week
dance_v1	29.Dancing	0, none | 1, less than 1/2 hour per week | 2, 1/2 to almost 1 hour per week | 3, 1 to almost 2 hours per week | 4, 2 to almost 3 hours per week | 5, 3 or more hours per week
ex1_other_v1	30.Other exercise 1	0, none | 1, less than 1/2 hour per week | 2, 1/2 to almost 1 hour per week | 3, 1 to almost 2 hours per week | 4, 2 to almost 3 hours per week | 5, 3 or more hours per week
ex2_other_v1	31.Other exercise 2	0, none | 1, less than 1/2 hour per week | 2, 1/2 to almost 1 hour per week | 3, 1 to almost 2 hours per week | 4, 2 to almost 3 hours per week | 5, 3 or more hours per week
ex1_other_text_v1	If selected, please describe other exercise 1
ex2_other_text_v1	If selected, please describe other exercise 2
sitwork_v1	32.Sitting at work or in class	0, none | 1, less than 1/2 hour per day | 2, 1/2 to almost 2 hour per day | 3, 2 to almost 4 hours per day | 4, 4 to almost 6 hours per day | 5, 6 or more hours per day
standwork_v1	33.Standing or slowly walking at work while carrying things (heavier than a 1 gallon milk jug)	0, none | 1, less than 1/2 hour per day | 2, 1/2 to almost 2 hour per day | 3, 2 to almost 4 hours per day | 4, 4 to almost 6 hours per day | 5, 6 or more hours per day
lightwork_v1	34.Standing or slowly walking at work not carrying anything	0, none | 1, less than 1/2 hour per day | 2, 1/2 to almost 2 hour per day | 3, 2 to almost 4 hours per day | 4, 4 to almost 6 hours per day | 5, 6 or more hours per day
vigwork_v1	35.Walking quickly at work while carrying things (heavier than a 1 gallon milk jug)	0, none | 1, less than 1/2 hour per day | 2, 1/2 to almost 2 hour per day | 3, 2 to almost 4 hours per day | 4, 4 to almost 6 hours per day | 5, 6 or more hours per day
modwork_v1	36.Walking quickly at work not carrying anything	0, none | 1, less than 1/2 hour per day | 2, 1/2 to almost 2 hour per day | 3, 2 to almost 4 hours per day | 4, 4 to almost 6 hours per day | 5, 6 or more hours per day
walkinglightex_v2	23.Walking for fun or exercise	0, none | 1, less than 1/2 hour per week | 2, 1/2 to almost 1 hour per week | 3, 1 to almost 2 hours per week | 4, 2 to almost 3 hours per week | 5, 3 or more hours per week
walkingmodex_v2	24.Walking quickly for fun or exercise	0, none | 1, less than 1/2 hour per week | 2, 1/2 to almost 1 hour per week | 3, 1 to almost 2 hours per week | 4, 2 to almost 3 hours per week | 5, 3 or more hours per week
walkvigex_v2	25.Walking quickly up hills for fun or exercise	0, none | 1, less than 1/2 hour per week | 2, 1/2 to almost 1 hour per week | 3, 1 to almost 2 hours per week | 4, 2 to almost 3 hours per week | 5, 3 or more hours per week
jog_v2	26.Jogging	0, none | 1, less than 1/2 hour per week | 2, 1/2 to almost 1 hour per week | 3, 1 to almost 2 hours per week | 4, 2 to almost 3 hours per week | 5, 3 or more hours per week
exclass_v2	27.Prenatal exercise class	0, none | 1, less than 1/2 hour per week | 2, 1/2 to almost 1 hour per week | 3, 1 to almost 2 hours per week | 4, 2 to almost 3 hours per week | 5, 3 or more hours per week
swim_v2	28.Swimming	0, none | 1, less than 1/2 hour per week | 2, 1/2 to almost 1 hour per week | 3, 1 to almost 2 hours per week | 4, 2 to almost 3 hours per week | 5, 3 or more hours per week
dance_v2	29.Dancing	0, none | 1, less than 1/2 hour per week | 2, 1/2 to almost 1 hour per week | 3, 1 to almost 2 hours per week | 4, 2 to almost 3 hours per week | 5, 3 or more hours per week
ex1_other_v2	30.Other exercise 1	0, none | 1, less than 1/2 hour per week | 2, 1/2 to almost 1 hour per week | 3, 1 to almost 2 hours per week | 4, 2 to almost 3 hours per week | 5, 3 or more hours per week
ex2_other_v2	31.Other exercise 2	0, none | 1, less than 1/2 hour per week | 2, 1/2 to almost 1 hour per week | 3, 1 to almost 2 hours per week | 4, 2 to almost 3 hours per week | 5, 3 or more hours per week
ex1_other_text_v2	If selected, please describe other exercise 1
ex2_other_text_v2	If selected, please describe other exercise 2
sitwork_v2	32.Sitting at work or in class	0, none | 1, less than 1/2 hour per day | 2, 1/2 to almost 2 hour per day | 3, 2 to almost 4 hours per day | 4, 4 to almost 6 hours per day | 5, 6 or more hours per day
standwork_v2	33.Standing or slowly walking at work while carrying things (heavier than a 1 gallon milk jug)	0, none | 1, less than 1/2 hour per day | 2, 1/2 to almost 2 hour per day | 3, 2 to almost 4 hours per day | 4, 4 to almost 6 hours per day | 5, 6 or more hours per day
lightwork_v2	34.Standing or slowly walking at work not carrying anything	0, none | 1, less than 1/2 hour per day | 2, 1/2 to almost 2 hour per day | 3, 2 to almost 4 hours per day | 4, 4 to almost 6 hours per day | 5, 6 or more hours per day
vigwork_v2	35.Walking quickly at work while carrying things (heavier than a 1 gallon milk jug)	0, none | 1, less than 1/2 hour per day | 2, 1/2 to almost 2 hour per day | 3, 2 to almost 4 hours per day | 4, 4 to almost 6 hours per day | 5, 6 or more hours per day
modwork_v2	36.Walking quickly at work not carrying anything	0, none | 1, less than 1/2 hour per day | 2, 1/2 to almost 2 hour per day | 3, 2 to almost 4 hours per day | 4, 4 to almost 6 hours per day | 5, 6 or more hours per day
walkinglightex_v3	23.Walking for fun or exercise	0, none | 1, less than 1/2 hour per week | 2, 1/2 to almost 1 hour per week | 3, 1 to almost 2 hours per week | 4, 2 to almost 3 hours per week | 5, 3 or more hours per week
walkingmodex_v3	24.Walking quickly for fun or exercise	0, none | 1, less than 1/2 hour per week | 2, 1/2 to almost 1 hour per week | 3, 1 to almost 2 hours per week | 4, 2 to almost 3 hours per week | 5, 3 or more hours per week
walkvigex_v3	25.Walking quickly up hills for fun or exercise	0, none | 1, less than 1/2 hour per week | 2, 1/2 to almost 1 hour per week | 3, 1 to almost 2 hours per week | 4, 2 to almost 3 hours per week | 5, 3 or more hours per week
jog_v3	26.Jogging	0, none | 1, less than 1/2 hour per week | 2, 1/2 to almost 1 hour per week | 3, 1 to almost 2 hours per week | 4, 2 to almost 3 hours per week | 5, 3 or more hours per week
exclass_v3	27.Prenatal exercise class	0, none | 1, less than 1/2 hour per week | 2, 1/2 to almost 1 hour per week | 3, 1 to almost 2 hours per week | 4, 2 to almost 3 hours per week | 5, 3 or more hours per week
swim_v3	28.Swimming	0, none | 1, less than 1/2 hour per week | 2, 1/2 to almost 1 hour per week | 3, 1 to almost 2 hours per week | 4, 2 to almost 3 hours per week | 5, 3 or more hours per week
dance_v3	29.Dancing	0, none | 1, less than 1/2 hour per week | 2, 1/2 to almost 1 hour per week | 3, 1 to almost 2 hours per week | 4, 2 to almost 3 hours per week | 5, 3 or more hours per week
ex1_other_v3	30.Other exercise 1	0, none | 1, less than 1/2 hour per week | 2, 1/2 to almost 1 hour per week | 3, 1 to almost 2 hours per week | 4, 2 to almost 3 hours per week | 5, 3 or more hours per week
ex2_other_v3	31.Other exercise 2
ex1_other_text_v3	If selected, please describe other exercise 2
ex2_other_text_v3	If selected, please describe other exercise 2
sitwork_v3	32.Sitting at work or in class	0, none | 1, less than 1/2 hour per day | 2, 1/2 to almost 2 hour per day | 3, 2 to almost 4 hours per day | 4, 4 to almost 6 hours per day | 5, 6 or more hours per day
standwork_v3	33.Standing or slowly walking at work while carrying things (heavier than a 1 gallon milk jug)	0, none | 1, less than 1/2 hour per day | 2, 1/2 to almost 2 hour per day | 3, 2 to almost 4 hours per day | 4, 4 to almost 6 hours per day | 5, 6 or more hours per day
lightwork_v3	34.Standing or slowly walking at work not carrying anything	0, none | 1, less than 1/2 hour per day | 2, 1/2 to almost 2 hour per day | 3, 2 to almost 4 hours per day | 4, 4 to almost 6 hours per day | 5, 6 or more hours per day
vigwork_v3	35.Walking quickly at work while carrying things (heavier than a 1 gallon milk jug)	0, none | 1, less than 1/2 hour per day | 2, 1/2 to almost 2 hour per day | 3, 2 to almost 4 hours per day | 4, 4 to almost 6 hours per day | 5, 6 or more hours per day
modwork_v3	36.Walking quickly at work not carrying anything	0, none | 1, less than 1/2 hour per day | 2, 1/2 to almost 2 hour per day | 3, 2 to almost 4 hours per day | 4, 4 to almost 6 hours per day | 5, 6 or more hours per day
bmi_prepreg	pre pregnancy BMI	kg/m2
bw	infant birth weight	grams
bl	infant birth length	centimeters
childgender	infant biological sex	1=male; 2=female
wgt_deliv	maternal weight at delivery	kilograms
glucose_50g	glucose from a glucose screen during pregnancy	grams
gestage_deliv	gestational age at delivery	weeks
htn	hypertension	0= no htn during pregnancy; 1= had htn during pregnancy
pree	preeclampsia	0= no preeclampsia; 1= had preeclampsia
iugr	intrauterine growth restriction	0= no iugr; 1= had iugr
eclampsia	eclampsia	0= no eclampsia; 1= had eclampsia
site	sit where study took place	0= Iowa; 1= Pittsburgh
gdm	gestational diabetes mellitus	0= no gdm; 1= gdm
sbp1	first sbp taken during 1st trimester visit	mmHg
sbp1_v2	first sbp taken during 2nd trimester visit	mmHg
sbp1_v3	first sbp taken during 3rd trimester visit	mmHg
sbp2	second sbp taken during 1st trimester visit	mmHg
sbp2_v2	second sbp taken during 2nd trimester visit	mmHg
sbp2_v3	second sbp taken during 3rd trimester visit	mmHg
sbp3	third sbp taken during 1st trimester visit	mmHg
sbp3_v2	third sbp taken during 2nd trimester visit	mmHg
sbp3_v3	third sbp taken during 3rd trimester visit	mmHg
dbp1	first dbp taken during 1st trimester visit	mmHg
dbp1_v2	first dbp taken during 2nd trimester visit	mmHg
dbp1_v3	first dbp taken during 3rd trimester visit	mmHg
dbp2	second dbp taken during 1st trimester visit	mmHg
dbp2_v2	second dbp taken during 2nd trimester visit	mmHg
dbp2_v3	second dbp taken during 3rd trimester visit	mmHg
dbp3	third dbp taken during 1st trimester visit	mmHg
dbp3_v2	third dbp taken during 2nd trimester visit	mmHg
dbp3_v3	third dbp taken during 3rd trimester visit	mmHg
weardays1	activpal wear days during visit 1 wear period	days
weardays2	activpal wear days during visit 2 wear period	days
weardays3	activpal wear days during visit 3 wear period	days
wear_min1	activpal wear minutes during visit 1 wear period	minutes
wear_min2	activpal wear minutes during visit 2 wear period	minutes
wear_min3	activpal wear minutes during visit 3 wear period	minutes
weartimeag_1	actigraph wear minutes during visit 1 wear period	minutes
weardaysag_1	actigraph wear minutes during visit 2 wear period	minutes
weartimeag_2	actigraph wear minutes during visit 3 wear period	minutes
weardaysag_2	actigraph wear days during vist 1 wear period	days
weartimeag_3	actigraph wear days during vist 2 wear period	days
weardaysag_3	actigraph wear days during vist 3 wear period	days
mvpaper1	percent of time in mvpa during visit 1 monitor wear period	%
mvpaper2	percent of time in mvpa during visit 2 monitor wear period	%
mvpaper3	percent of time in mvpa during visit 1 monitor wear period	%
sedper1	percent of time in sedentary time during visit 1 wear period
sedper2	percent of time in sedentary time during visit 2 wear period
sedper3	percent of time in sedentary time during visit 3 wear period
steps_day1	steps per day during visit 1 wear period	steps
steps_day2	steps per day during visit 2 wear period	steps
steps_day3	steps per day during visit 3 wear period	steps
sed30_min1	sedentary bouts >30 during visit 1 wear period	minutes
sed30_min2	sedentary bouts >30 during visit 2 wear period	minutes
sed30_min3	sedentary bouts >30 during visit 3 wear period	minutes
age	age at study enrollment	years
race_asian	race	days
race_black	race	0= not black; 1= black
race_white	race	0= not white; 1= white
education	What is the highest grade in school you have finished?	0, Did not finish elementary school | 1, Finished middle school (8th) | 2, Finished some high school | 3, High school graduate or G.E.D | 4, Vocational or training school after high school | 5, Some college or Associate degree | 6, College graduate or Baccalaureate Degree | 7, Masters or Doctoral Degree (PhD, MD, JD, etc)
job	(if employed) What is your current job(s)?
job_hrs	(if employed) On average, how many hours do you work each week at visit 1?	hours
job_hrs_v2	(if employed) On average, how many hours do you work each week at visit 2?	hours
job_hrs_v3	(if employed) On average, how many hours do you work each week at visit 3?	hours
employ	What is your current occupational status?	1, Homemaker (Full-time) | 2, Homemaker (Part-time) | 3, Homemaker (Unemployed/looking for work) | 4, Student (Full-time) | 5, Student (Part-time) | 6, Student (Looking for work) | 7, Employed (Full-time) | 8, Employed (Part-time) | 9, Employed (Other) | 10, On temporary medical leave | 11, Permanently disabled
